# Supplementary material for: A versatile site-directed gene trap strategy to manipulate gene activity and control gene expression in Caenorhabditis elegans
Source: PLoS Genet. 2025 Jan 22;21(1):e1011541. doi: 10.1371/journal.pgen.1011541 (PMC11753634; doi:10.1371/journal.pgen.1011541)
Supplement: S2 Table — (XLSX) [file pgen.1011541.s009.xlsx]

## Sheet: Strains used
Strain Name	Genotype	Notes
N2 Bristol	wild type
BN711	unc-119(ed3); bqSi711(mex-5p::FLP::SL2::mNG + unc-119(+)) IV	Single copy germline flippase
EG9888	W01A8.6(oxTi1128) I	Single copy germline Cas9 strain
PS6976	syEx1444(15xUAS-delta-pes-10::aex-2(+) cDNA::unc-54 3’UTR + Pmyo-2::nls::gfp); aex-2(sa3) X
ZZZ538	jsSi1691 tanSi34[11xUAS-delta-pes10::GFP-C1::tbb-2 3' UTR] II; aex-2(tan15 tan75[FRT-cGAL GT-loxP-rFRT3]) X	Homozygous for aex-2 cGAL GT and 11xUAS::GFP
ZZZ631	aex-2(sa3) X	Outcross of PS6976
PHX4447	aex-2(syb4447[aex-2::SL2::GFP::H2B)] X	CRISPR/Cas9 engineered tagged endogenous locus

## Sheet: CRISPR Knock-ins
Strain Name	Genotype	Guide RNA sequence	Repair template	Insertion sequence post-SEC removal
ZZZ305	aex-2(tan15[FRT-cGAL GT(no artificial exon)-loxP-rFRT3]) X	gcctccctttaaacttgtag	pHW1072 (pHK035)	tttttaaacaaaacattctaagttatatagcgtattgtgtttttcctcta-FRT-SA-3xStop-NheI-SL2-NLScGAL-linker-QFAD-tbb-2-3'UTR-LoxP-XmaI-FRT3-caagtttaaagggaggcacattttttgcaaagagatcctgccgcgctttc
ZZZ309	aex-2(tan16 tan17[FRT-cGAL GT(no artificial exon)-loxP-rFRT3]) X	gcctccctttaaacttgtag	pHW1072 (pHK035)	tttttaaacaaaacattctaagttatatagcgtattgtgtttttcctcta-FRT-SA-3xStop-NheI-SL2-NLScGAL-linker-QFAD-tbb-2-3'UTR-LoxP-XmaI-FRT3-caagtttaaagggaggcacattttttgcaaagagatcctgccgcgctttc
ZZZ633	unc-47(tan93[FRT-cGAL GT-loxP-rFRT3]) III	acaccgcgactctgaagtgg	pHW1175 (pHK094)	cagtcacgatgtgcacatcacaaaaacgatcgttcgcagtacgaacatggccacca-FRT-SA-51 bp artificial exon-3xStop-SL2-NLScGAL-linker-QFAD-tbb-2-3'UTR-LoxP-FRT3-cttcagagtcgcggtgtattcaatgcttcgaagttgttgatggaaacatc
ZZZ532	inx-16(tan84[FRT-cGAL GT(no artificial exon)-loxP-SEC-loxP-rFRT3]) I	tcaagatctagattttaaca	pHW1142 (pHK085)	ATAATGATGATACCTCTATTGACAGgttagttttcaagatctagatttta-FRT-SA-3xStop-SL2-NLScGAL-linker-QFAD-tbb-2-3'UTR-LoxP-FRT3-acatggccgagattttattctgaaagcaaccgaattttctttttgtcagt
ZZZ533	inx-16(tan85[FRT-cGAL GT(no artificial exon)-loxP-SEC-loxP-rFRT3]) I	tcaagatctagattttaaca	pHW1142 (pHK085)	ATAATGATGATACCTCTATTGACAGgttagttttcaagatctagatttta-FRT-SA-3xStop-SL2-NLScGAL-linker-QFAD-tbb-2-3'UTR-LoxP-FRT3-acatggccgagattttattctgaaagcaaccgaattttctttttgtcagt
ZZZ639	inx-16(tan97[FRT-cGAL GT-loxP-rFRT3]) I	cacatacaacaccctacccc	pHW1181 (pHK100)	agtatccatttttggatacccaaggatccgaaactcacatacaacaccctac-FRT-SA-51 bp artificial exon-3xStop-SL2-NLScGAL-linker-QFAD-tbb-2-3'UTR-LoxP-FRT3-ccctggtcatacttattccatactttactggtcatact
ZZZ641	inx-16(tan99[FRT-cGAL GT-loxP-rFRT3]) I	cacatacaacaccctacccc	pHW1181 (pHK100)	agtatccatttttggatacccaaggatccgaaactcacatacaacaccctac-FRT-SA-51 bp artificial exon-3xStop-SL2-NLScGAL-linker-QFAD-tbb-2-3'UTR-LoxP-FRT3-ccctggtcatacttattccatactttactggtcatact
Note: our initial design of the cGAL gene trap cassette without an artificial exon after the added splice acceptor (cGAL GT (no artificial exon)) did not work robustly (data not shown).

## Sheet: RMCE knock-ins
Category	Strain Name	Genotype	RMCE plasmid injected/crossed	Insertion sequence
Crossing strains	ZZZ322	bqSi711 IV; aex-2(tan15) X	N/A	N/A
	ZZZ635	unc-47(tan93) III; bqSi711 IV	N/A	N/A
	ZZZ630	tanEx291[Tet-Off GT::SEC, Pmyo-2::HisCl cDNA::SL2::nls-mCherry::tbb-2UTR, Pmyo-3::HisCl cDNA::SL2::nls-mCherry::tbb-2UTR, pBlueScript KS(+)]	pHW1177 (pHK096)	N/A
	ZZZ700	tanEx299[QF GT::SEC, Pmyo-2::HisCl cDNA::SL2::nls-mCherry::tbb-2UTR, Pmyo-3::HisCl cDNA::SL2::nls-mCherry::tbb-2UTR, pBlueScript KS(+)]	pHW1221 (pXH012)	N/A
	ZZZ701	tanEx300[QF2 GT::SEC, Pmyo-2::HisCl cDNA::SL2::nls-mCherry::tbb-2UTR, Pmyo-3::HisCl cDNA::SL2::nls-mCherry::tbb-2UTR, pBlueScript KS(+)]	pHW1222 (pXH013)	N/A
	ZZZ703	tanEx302[LexA GT::SEC, Pmyo-2::HisCl cDNA::SL2::nls-mCherry::tbb-2UTR, Pmyo-3::HisCl cDNA::SL2::nls-mCherry::tbb-2UTR, pBlueScript KS(+)]	pHW1223 (pXH014)	N/A
	ZZZ840	tanEx316[LexA GT::SEC, Pmyo-2::HisCl cDNA::SL2::mScarlet-I-C1::tbb-2UTR, Psnt-1::HisCl cDNA::SL2::mScarlet-I-C1::tbb-2UTR, pBlueScript KS(+)]	pHW1223 (pXH014)	N/A
	ZZZ1092	tanEx423[Tet-On GT::SEC, Pmyo-2::HisCl cDNA::SL2::mScarlet-I-C1::tbb-2UTR, Psnt-1::HisCl cDNA::SL2::mScarlet-I-C1::tbb-2UTR, pBlueScript KS(+)]	pHW1643 (pXH052)	N/A
	ZZZ1093	tanEx424[Tet-On GT::SEC, Pmyo-2::HisCl cDNA::SL2::mScarlet-I-C1::tbb-2UTR, Psnt-1::HisCl cDNA::SL2::mScarlet-I-C1::tbb-2UTR, pBlueScript KS(+)]	pHW1643 (pXH052)	N/A
	ZZZ738	tanEx307[cGAL with artificial exon::SEC, Pmyo-2::HisCl1::SL2::nls-mCherry::tbb-2 3'UTR, Psnt-1::HisCl1::SL2::nls-mCherry::tbb-2 3'UTR, pBlueScript KS(+)]	pHW1134 (pHK077)	N/A
RMCE knock-in strains	ZZZ522	aex-2(tan15 tan74[FRT-cGAL GT-loxP-rFRT3]) X	pHW1134 (pHK077)	FRT-SA-51 bp artificial exon-3xStop-SL2-NLScGAL-linker-QFAD-tbb-2-3'UTR-LoxP-FRT3
	ZZZ523	aex-2(tan15 tan75[FRT-cGAL GT-loxP-rFRT3]) X	pHW1134 (pHK077)	FRT-SA-51 bp artificial exon-3xStop-SL2-NLScGAL-linker-QFAD-tbb-2-3'UTR-LoxP-FRT3
	ZZZ646	aex-2(tan15 tan102[FRT-GFP GT-loxP-rFRT3]) X	pHW1176 (pHK095)	FRT-SA-51 bp artificial exon-3xStop-SL2-GFP-C1-tbb-2-3'UTR-LoxP-FRT3
	ZZZ819	unc-47(tan93 tan147[FRT-Tet-Off GT-loxP-rFRT3]) III	pHW1177 (pHK096)	FRT-SA-51 bp artificial exon-3xStop-SL2-Tet-Off[tTA-rTetR]-linker-QFAD-act-4-3'UTR-LoxP-FRT3
	ZZZ821	unc-47(tan93 tan149[FRT-QF GT-loxP-rFRT3]) III	pHW1221 (pXH012)	FRT-SA-51 bp artificial exon-3xStop-SL2-QF-act-4-3'UTR-LoxP-FRT3
	ZZZ829	unc-47(tan93 tan157[FRT-QF2 GT-loxP-rFRT3]) III	pHW1222 (pXH013)	FRT-SA-51 bp artificial exon-3xStop-SL2-QF2[QF DBD-linker-QFAD]-act-4-3'UTR-LoxP-FRT3
	ZZZ896	unc-47(tan93 tan179[FRT-LexA GT-loxP-rFRT3]) III	pHW1223 (pXH014)	FRT-SA-51 bp artificial exon-3xStop-SL2-lexA DB-linker-QFAD-act-4-3'UTR-LoxP-FRT3
	ZZZ1134	unc-47(tan93 tan196[FRT-Tet-On GT-loxP-rFRT3]) III	pHW1643 (pXH052)	FRT-SA-51 bp artificial exon-3xStop-SL2-Tet-On[rTetR]-linker-QFAD-act-4-3'UTR-LoxP-FRT3
	ZZZ854	inx-16(tan85 tan174[FRT-cGAL GT-loxP-rFRT3]) I	pHW1134 (pHK077)	FRT-SA-51 bp artificial exon-3xStop-SL2-NLScGAL-linker-QFAD-tbb-2-3'UTR-LoxP-FRT3

## Sheet: Rescue lines
Strain Name	Genotype	Rescue construct
ZZZ799	jsSi1726 tanSi67 II; aex-2(sa3) X	11xUAS::∆pes-10::aex-2 cDNA::flexible linker::GFP-C1::tbb-2 3'UTR
ZZZ800	jsSi1726 tanSi67 II; aex-2(tan75) X	11xUAS::∆pes-10::aex-2 cDNA::flexible linker::GFP-C1::tbb-2 3'UTR

## Sheet: Effector Strains
Strain Name	Genotype
PS7199	syIs371[15xUAS::HisCL::SL2::GFP::let-858 3'UTR, marker: coel::GFP] III
NM5212	jsTi1453 jsSi1517[QUAS 5X ∆pes10 GFP-C1] I; him-8(e1489) IV
NM5214	jsTi1453 jsSi1519[tetO 7X ∆pes10p GFP-C1] I; him-8(e1489) IV
NM5227	jsTi1453 jsSi1527[lexO 5X ∆pes10 GFP-C1] I; him-8(e1489) IV
ZZZ251	jsSi1691 tanSi34[11xUAS ∆pes10::GFP-C1::tbb-2 3UTR] II
ZZZ747	jsSi1691 tanSi55[11xUAS ∆pes-10 mScarlet-I-C1 tbb-2UTR] II
ZZZ791	jsSi1726 tanSi67[11xUAS::∆pes-10::aex-2 cDNA::flexible linker::GFP-C1::tbb-2 3'UTR] II
