# Supplementary material for: A versatile site-directed gene trap strategy to manipulate gene activity and control gene expression in Caenorhabditis elegans
Source: PLoS Genet. 2025 Jan 22;21(1):e1011541. doi: 10.1371/journal.pgen.1011541 (PMC11753634; doi:10.1371/journal.pgen.1011541)
Supplement: S3 Table — (XLSX) [file pgen.1011541.s010.xlsx]

## Sheet: Slots only
Plasmid Name	Addgene ID	AKA	Construct/Purpose	Cloning Method	Reference
pHW620			(Don’t use) FRT-SA-3Stop-NheI-SL2-Kozak sequence (AAAA) in slot 4 (SapTrap assembly), use pHW1143 instead	Gibson assembly	This study
pHW621	229867		Entry vector with cGAL[cGAL(DBD)-linker-QFAD]-tbb-3'UTR in slot 5 (for SapTrap assembly)	Gibson assembly	This study
pHW622	229868		Entry vector with reverse FRT3 (rFRT3) in slot 7 (for SapTrap assembly)	Golden Gate assembly	This study
pHW1069		pHK033	5' HA for cGAL gene trap at aex-2 intron (slot 3, SapTrap assembly)	Gibson assembly	This study
pHW1070		pHK034	3' HA for cGAL gene trap at aex-2 intron (slot 8, SapTrap assembly)	Gibson assembly	This study
pHW1098		pHK054	GFP-C1-tbb-2 3'UTR in slot 5 (SapTrap assembly)	Gibson assembly	This study
pHW1099		pHK055	Tet-OFF[TetR-linker-QFAD]-act-4 3'UTR in slot 5 (SapTrap assembly)	Gibson assembly	This study
pHW1116		pHK063	aex-2 cDNA in slot 5 (SapTrap assembly)	Gibson assembly	This study
pHW1120		pHK067	5' HA for cGAL gene trap at first inx-16 intron (slot 3, SapTrap assembly)	Gibson assembly	This study
pHW1121		pHK068	3' HA for cGAL gene trap at first inx-16 intron (slot 8, SapTrap assembly)	Gibson assembly	This study
pHW1140		pHK083	nls-mCherry in slot 5 (SapTrap assembly)	Gibson assembly	This study
pHW1143	229866	pHK086	Entry vector with FRT-SA-ArtificialExon-3xStopCodons-SL2-AAAA in slot 4 (for SapTrap assembly)	Gibson assembly	This study
pHW1172		pHK091	5' HA for cGAL gene trap at unc-47 intron (slot 3, SapTrap assembly)	Gibson assembly	This study
pHW1173		pHK092	3' HA for cGAL gene trap at unc-47 intron (slot 8, SapTrap assembly)	Gibson assembly	This study
pHW1179		pHK098	5' HA for cGAL gene trap at second inx-16 intron (SapTrap assembly)	Gibson assembly	This study
pHW1180		pHK099	3' HA for cGAL gene trap at second inx-16 intron (SapTrap assembly)	Gibson assembly	This study
pHW1183		pXH001	HisCl1 cDNA in slot 5 (SapTrap assembly)	Gibson assembly	This study
pHW1203		pXH007	QF-act-4 3'UTR in slot 5 (SapTrap assembly)	Gibson assembly	This study
pHW1204		pXH008	QF2[QFDBD-linker-QFAD]-act-4 3' UTR in slot 5 (SapTrap assembly)	Gibson assembly	This study
pHW1205		pXH009	lexA DBD-linker-QFAD-act-4 3' UTR in slot 5 (SapTrap assembly)	Gibson assembly	This study
pHW1633		pHK156	Tet-On[rTetR-linker-QFAD]-act-4 3' UTR in slot 5 (SapTrap assembly)	Gibson assembly	This study
pDD363	91829		LoxP-SEC-LoxP in slot 6 (SapTrap assembly)		[1]
pNM3700			11xUAS in slot 3 (SapTrap assembly)		[2]
pNM3706			delta-pes10 in slot 4 (SapTrap assembly)		[2]
pNM3694			tbb-2 UTR in slots 6-8 (SapTrap assembly)		[2]
pMS050			mScarlet-I-C1 in slot 5 (SapTrap assembly)		[1]
pNM4002			SL2(gpd-2,3)-AAAA(Kozak) in slot 6 (SapTrap assembly)		a gift from the Michael Nonet lab at Washington University in St. Louis (https://sites.wustl.edu/nonetlab/golden-gate-cloning-resources)
pNM3887			GFP-C1 in slot 7 (SapTrap assembly)		[2]
pNM3777			tbb-2 3'UTR in slot 8 (SapTrap assembly)		[2]
pHW610			GGSGGTGGSGGT linker in slot 6 (SapTrap assembly)		This study
pNM3985			Pmyo-2 in slots 3-4 (SapTrap assembly)		[2]
pNM4104			Pmyo-3 in slots 3-4 (SapTrap assembly)		[2]
pNM3426	91824	pDD372	GFP-C1 in slot 5 (SapTrap assembly)		[1]
Note about naming of the entry vectors for SapTrap
name in this study	historical name [1]	overhang
slot 3	5' arm	TGG-GCG
slot 4	CT tag linker	GCG-ATG
slot 5	FR	ATG-AAG
slot 6	SEC	AAG-GGT
slot 7	NT tag linker	GGT-ACG
slot 8	3' arm	ACG-GTA
References
1. Dickinson DJ, Slabodnick MM, Chen AH, Goldstein B. SapTrap assembly of repair templates for Cas9-triggered homologous recombination with a self-excising cassette. MicroPubl Biol. 2018;2018. doi:10.17912/W2KT0N
2. Knoebel E, Dour S, Nonet M. A toolkit for assembly of targeting clones for C. elegans transgenesis. MicroPubl Biol. 2023;2023. doi:10.17912/micropub.biology.000966
3. Schwartz ML, Jorgensen EM. SapTrap, a toolkit for high-throughput CRISPR/Cas9 gene modification in Caenorhabditis elegans. Genetics. 2016;202: 1277–1288. doi:10.1534/genetics.115.184275
4. Nonet ML. Rapid generation of C. elegans single-copy transgenes combining RMCE and drug selection. Genetics. 2023; iyad072. doi:10.1093/genetics/iyad072
5. Nonet ML. Efficient Transgenesis in Caenorhabditis elegans Using Flp Recombinase-Mediated Cassette Exchange. Genetics. 2020;215: 903–921. doi:10.1534/genetics.120.303388
6. Frøkjaer-Jensen C, Davis MW, Hopkins CE, Newman BJ, Thummel JM, Olesen S-P, et al. Single-copy insertion of transgenes in Caenorhabditis elegans. Nat Genet. 2008;40: 1375–1383. doi:10.1038/ng.248 doi:10.1038/ng.248
7. Wang H, Liu J, Gharib S, Chai CM, Schwarz EM, Pokala N, et al. cGAL, a temperature-robust GAL4-UAS system for Caenorhabditis elegans. Nat Methods. 2017;14: 145–148. doi:10.1038/nmeth.4109

## Sheet: Vectors
Plasmid Name	Addgene ID	AKA	Construct/Purpose	Cloning Method	Reference
pHW1103		pHK057	(Don’t use) Destination vector containing NheI-FRT::SA::3xStop::SL2::SapI Insertion site (insert slots 5-6 here)::FRT3 for RMCE, use pHW1133 instead	Gibson assembly	This study
pHW1133	229869	pHK076	Destination RMCE vector containing FRT::SA::51-bp Artificial exon::3xStop::SL2::SapI Insertion sites (to clone new driver with 3'UTR in slot 5 and SEC in slot 6)::reverse FRT3 to swap driver via RMCE	Gibson assembly	This study
pNM3467			[2] Empty SapTrap entry vector for creating insert in slot 3, for 5' HA cloning		[2]
pNM3468			[2] Empty SapTrap entry vector for creating insert in slot 4		[2]
pNM3469			[2] Empty SapTrap entry vector for creating insert in slot 5		[2]
pNM3456			[2] Empty SapTrap entry vector for creating insert in slot 7		[2]
pNM3470			[2] Empty SapTrap entry vector for creating insert in slot 8, for 3' HA cloning		[2]
pMLS134	73714		[3] Empty vector to clone sgRNA for CRISPR/Cas9 genome editing		[3]
pMLS257	73716		[3] Destination vector for SapTrap (slot 3 - slot 8) to build repair template for CRISPR/Cas9-mediated homologous recombination		[3]
pNM4561	200221		[4] Destination vector for SapTrap (slot 3 - slot 8) to build repair template for rapid RMCE (rRMCE)		[4]
pNM3643	153083		[4] Destination vector for SapTrap (slot 3 - slot 8) to build repair template for regular RMCE		[5]

## Sheet: Available at Addgene
Plasmid Name	Addgene ID	AKA	Construct/Purpose	Cloning Method	Reference
pHW1143	229866	pHK086	Entry vector with FRT-SA-ArtificialExon-3xStopCodons-SL2 in slot 4 (for SapTrap assembly)	Gibson assembly	This study
pHW621	229867		Entry vector with cGAL[cGAL(DBD)-linker-QFAD]-tbb-3'UTR in slot 5 (for SapTrap assembly)	Gibson assembly	This study
pHW622	229868		Entry vector with reverse FRT3 (rFRT3) in slot 7 (for SapTrap assembly)	Golden Gate assembly	This study
pHW1133	229869	pHK076	Destination RMCE vector containing FRT::SA::51-bp Artificial exon::3xStop::SL2::SapI Insertion sites (to clone new driver with 3'UTR in slot 5 and SEC in slot 6)::reverse FRT3 to swap driver via RMCE	Gibson assembly	This study
pHW1134	229870	pHK077	gene trap RMCE plasmid with cGAL[cGAL(DBD)-linker-QFAD]-tbb-2 3'UTR::SEC cloned in the destination vector pHW1133 to swap driver via RMCE	Golden Gate assembly (SapTrap)	This study
pHW1176	229871	pHK095	gene trap RMCE plasmid with GFP-C1-tbb-2 3'UTR::SEC for RMCE cloned in the destination vector pHW1133 to swap driver via RMCE	Golden Gate assembly (SapTrap)	This study
pHW1177	229872	pHK096	gene trap RMCE plasmid with Tet-Off[TetR-linker-QFAD]-act-4 3'UTR::SEC cloned in the destination vector pHW1133 to swap driver via RMCE	Golden Gate assembly (SapTrap)	This study
pHW1221	229873	pXH012	gene trap RMCE plasmid with QF-act-4 3' UTR::SEC for RMCE cloned in the destination vector pHW1133 to swap driver via RMCE	Golden Gate assembly (SapTrap)	This study
pHW1222	229874	pXH013	gene trap RMCE plasmid with QF2[QF(DBD)-linker-QFAD]-act-4 3'UTR::SEC cloned in the destination vector pHW1133 to swap driver via RMCE	Golden Gate assembly (SapTrap)	This study
pHW1223	229875	pXH014	gene trap RMCE plasmid with LexA[LexA(DBD)-linker-QFAD]-act-4 3'UTR::SEC cloned in the destination vector pHW1133 to swap driver via RMCE	Golden Gate assembly (SapTrap)	This study
pHW1643	229876	pXH052	gene trap RMCE plasmid with Tet-On[rTetR-linker-QFAD]-act-4 3' UTR::SEC cloned in the destination vector pHW1133 to swap driver via RMCE	Golden Gate assembly (SapTrap)	This study
pHW1391	229877	pHK133	Negative selection marker for extrachromosomal arrays during RMCE crosses - Psnt-1::HisCl1 cDNA::SL2::mScarlet-I-C1::tbb-2 3'UTR	Gibson assembly	This study
pHW1392	229878	pHK134	Negative selection marker for extrachromosomal arrays during RMCE crosses- Psnt-1::HisCl1 cDNA::SL2::GFP-C1::tbb-2 3'UTR	Gibson assembly	This study
pHW1385	229879	pXH017	Negative selection marker for extrachromosomal arrays during RMCE crosses - Pmyo-2::HisCl1 cDNA::SL2::mScarlet-I-C1::tbb-2 3'UTR	Golden Gate assembly (SapTrap)	This study
pHW1387	229880	pXH019	Negative selection marker for extrachromosomal arrays during RMCE crosses - Pmyo-2::HisCl1 cDNA::SL2::GFP-C1::tbb-2 3'UTR	Golden Gate assembly (SapTrap)	This study

## Sheet: CRISPR knock-in related
Plasmid Name	Addgene ID	AKA	Construct/Purpose	Cloning Method	Reference
pDD121	91833		Germline expressing Cas9 plasmid		[1]
pHW1044		pHK015	gRNA for cGAL gene trap at aex-2 intron	Gibson assembly	This study
pHW1072		pHK035	Repair template for cGAL gene trap at aex-2 intron (5' HA-FRT-SA-3xStop-SL2-longNLScGAL-linker-QFAD-tbb-2-3'UTR-LoxP-SEC-LoxP-rFRT3-3' HA)	Golden Gate assembly (SapTrap)	This study
pHW1119		pHK066	gRNA for cGAL gene trap at first inx-16 intron	Gibson assembly	This study
pHW1142		pHK085	Repair template for cGAL gene trap at first inx-16 intron (5' HA-FRT-SA-3xStop-SL2-longNLScGAL-linker-QFAD-tbb-2-3'UTR-LoxP-SEC-LoxP-rFRT3-3' HA)	Golden Gate assembly (SapTrap)	This study
pHW1171		pHK090	gRNA for cGAL gene trap at unc-47 intron	Gibson assembly	This study
pHW1175		pHK094	Repair template for cGAL gene trap at unc-47 intron (5' HA-NheI-FRT-SA-51 bp artificial exon-3xStop-SL2-longNLScGAL-linker-QFAD-tbb-2-3'UTR-LoxP-SEC-LoxP-rFRT3-3' HA)	Golden Gate assembly (SapTrap)	This study
pHW1178		pHK097	gRNA for cGAL gene trap at second inx-16 intron	Gibson assembly	This study
pHW1181		pHK100	Repair template for cGAL gene trap at second inx-16 intron (5' HA-NheI-FRT-SA-51 bp artificial exon-3xStop-SL2-longNLScGAL-linker-QFAD-tbb-2-3'UTR-LoxP-SEC-LoxP-rFRT3-3' HA)	Golden Gate assembly (SapTrap)	This study

## Sheet: RMCE constructs
Plasmid Name	Addgene ID	AKA	Construct/Purpose	Cloning Method	Reference
pHW1134	229870	pHK077	gene trap RMCE plasmid with cGAL[cGAL(DBD)-linker-QFAD]-tbb-2 3'UTR::SEC cloned in the destination vector pHW1133 to swap driver via RMCE
pHW1176	229871	pHK095	gene trap RMCE plasmid with GFP-C1-tbb-2 3'UTR::SEC for RMCE cloned in the destination vector pHW1133 to swap driver via RMCE	Golden Gate assembly (SapTrap)	This study
pHW1177	229872	pHK096	gene trap RMCE plasmid with Tet-Off[TetR-linker-QFAD]-act-4 3'UTR::SEC cloned in the destination vector pHW1133 to swap driver via RMCE	Golden Gate assembly (SapTrap)	This study
pHW1221	229873	pXH012	gene trap RMCE plasmid with QF-act-4 3' UTR::SEC for RMCE cloned in the destination vector pHW1133 to swap driver via RMCE	Golden Gate assembly (SapTrap)	This study
pHW1222	229874	pXH013	gene trap RMCE plasmid with QF2[QF(DBD)-linker-QFAD]-act-4 3'UTR::SEC cloned in the destination vector pHW1133 to swap driver via RMCE	Golden Gate assembly (SapTrap)	This study
pHW1223	229875	pXH014	gene trap RMCE plasmid with LexA[LexA(DBD)-linker-QFAD]-act-4 3'UTR::SEC cloned in the destination vector pHW1133 to swap driver via RMCE	Golden Gate assembly (SapTrap)	This study
pHW1643	229876	pXH052	gene trap RMCE plasmid with Tet-On[rTetR-linker-QFAD]-act-4 3' UTR::SEC cloned in the destination vector pHW1133 to swap driver via RMCE	Golden Gate assembly (SapTrap)	This study

## Sheet: Co-injection markers
Plasmid Name	Addgene ID	AKA	Construct/Purpose	Cloning Method	Reference
pGH8	19359		RFP co-injection marker for CRISPR injections; Prab-3::mCherry::unc-54 3'UTR		[6]
pCFJ90	19327		RFP co-injection marker for CRISPR injections; Pmyo-2::mCherry::unc-54 3'UTR		[6]
pCFJ104	19328		RFP co-injection marker for CRISPR injections; Pmyo-3::mCherry::unc-54 3'UTR		[6]
pHW1380		pHK125	Negative selection marker for extrachromosomal arrays during RMCE crosses ; Psnt-1::HisCl1::Sl2::nls-mCherry::tbb-2 3'UTR	Gibson assembly	This study
pHW1391	229877	pHK133	Negative selection marker for extrachromosomal arrays during RMCE crosses; Psnt-1::HisCl1 cDNA::SL2::mScarlet-I-C1::tbb-2 3'UTR	Gibson assembly	This study
pHW1392	229878	pHK134	Negative selection marker for extrachromosomal arrays during RMCE crosses; Psnt-1::HisCl1 cDNA::SL2::GFP-C1::tbb-2 3'UTR	Gibson assembly	This study
pHW1193		pXH004	Negative selection marker for extrachromosomal arrays during RMCE crosses; Pmyo-2 ::HisCl1::Sl2::nls-mCherry::tbb-2 3'UTR	Golden Gate assembly (SapTrap)	This study
pHW1194		pXH005	Negative selection marker for extrachromosomal arrays during RMCE crosses; Pmyo-3 ::HisCl1::Sl2::nls-mCherry::tbb-2 3'UTR	Golden Gate assembly (SapTrap)	This study
pHW1385	229879	pXH017	Negative selection marker for extrachromosomal arrays during RMCE crosses; Pmyo-2::HisCl1 cDNA::SL2::mScarlet-I-C1::tbb-2 3'UTR	Golden Gate assembly (SapTrap)	This study
pHW1386		pXH018	Negative selection marker for extrachromosomal arrays during RMCE crosses; Pmyo-3::HisCl1 cDNA::SL2::mScarlet-I-C1::tbb-2 3'UTR	Golden Gate assembly (SapTrap)	This study
pHW1387	229880	pXH019	Negative selection marker for extrachromosomal arrays during RMCE crosses; Pmyo-2::HisCl1 cDNA::SL2::GFP-C1::tbb-2 3'UTR	Golden Gate assembly (SapTrap)	This study
pHW1388		pXH020	Negative selection marker for extrachromosomal arrays during RMCE crosses; Pmyo-3::HisCl1 cDNA::SL2::GFP-C1::tbb-2 3'UTR	Golden Gate assembly (SapTrap)	This study
pBlueScript			Empty vector; for injection solution		Vendor: Stratagene. More information: https://www.addgene.org/vector-database/1949/

## Sheet: UAS constructs
Plasmid Name	Addgene ID	AKA	Construct/Purpose	Cloning Method	Reference
pHW1028		pAV026	11xUAS::delta-pes10::GFP-C1::tbb-2 3'UTR	Golden Gate assembly (SapTrap)	This study
pHW1235		pHK114	11xUAS::delta-pes-10::Scarlet-I-C1::tbb-2 3'UTR	Golden Gate assembly (SapTrap)	This study
pHW1394		pHK136	11xUAS::delta-pes10::aex-2cDNA::flexible linker::GFP-C1::tbb-2 3'UTR (Rescue construct for cGAL gene trap at aex-2 intron)	Golden Gate assembly (SapTrap)	This study

## Sheet: Gene fragments
Gene Fragment	Sequence	Description
FRT-SA-3xStop-NheI-SL2-Kozak sequence (AAAA)	GTATGATTTttGAATTCGCTCTTCgGCGGAAGTTCCTATTCtctagaaaGTATAGGAACTTCtaactaatctgatttaaattttcagTGACTAAGTGATAAgctagctaagctgtctcatcctactttcacctagttaactgcttgtcttaaaatctatgcttctctttagtatctaaaattttcctagaagcttacaagtatataaatggtctcttctcaataaaggttgtatatttattcatcttattgaatctgccatttcctcgtttttgcgagtttatataccttccaattttctttctattgtattttcaacttctaattttaattcagggaaactgcttcaacgcatcAAAAATGaGAAGAGCAAGCTTGGATCG	Synthesized from Twist Biosicience. Large dsDNA fragment for pHW620 with FRT-SA-3Stop-NheI-SL2-Kozak sequence (AAAA) in the slot4 entry vector.
gHK002 (endSL2-AAAA-(ATG, slot 5)-SapIInsertionSite-(GGT, slot 6)-XmaI-FRT3-pMLS257, with slot 6 overhang)	tttaattcagggaaactgcttcaacgcatcAAAAATGCGAAGAGCccatggatccactagtcatatggaattctgcaggcctGCTCTTCGGGTcccggGAAGTTCCTATACtatttgaaGAATAGGAACTTCcccggGatcaagcttatcgataccgtcgacctcgagggggggcccggtacccaattcgccctatagtgagtcgtattacgcgcgctcactggccgtcgttttacaacgt	Synthesized from IDT. Large dsDNA fragment for pHK057 -- do 3 piece Gibson assembly using gBlock gHK002, fragment from Twist Bioscience, and PCR of pMLS257 vector; modifying RMCE destination vector with slots 5-6
gHK003 (vector overhang- NheI-FRT-SA-51bp-short exon-3xSTOP-NheI-SL2 overhang)	ggctgcaggaattcgatgctagcGAAGTTCCTATTCtctagaaaGTATAGGAACTTCtaactaatctgatttaaattttcagGGTACCGGCGGAAGCGACTACAAGGACGACGACGACAAGGAGCCAACCACTTGACTAAGTGATAAgctagctaagctgtctcatcctac	Synthesized from IDT. Large dsDNA fragment for pHK076 -- do Gibson assembly using gBlock gHK003 and pHK057 vector digested with NheI; modifying FRT-SA-3Stop-NheI-SL2-Kozak sequence to make the new version with a short exon added between SA and 3Stop. Final RMCE desination vector with slots 5-6

## Sheet: Template plasmids
Plasmid Name	Addgene ID	AKA	Construct/Purpose	Cloning Method	Reference
pHW1025		pAV038	For cloning cGAL-linker-QFAD::tbb-2 3'UTR into slot 5		This study
pNM3725			For cloning GFP-C1::tbb-2 3'UTR into slot 5 (pLF3FShC UAS 11X Apes-10 GFP-C1)		[5]
pNM3823			For cloning tetR-L-QFAD::act-4 3'UTR into slot 5 (pLF3FShC mec-4p tetR-L-QF)		[5]
pHW392			For cloning aex-2 cDNA		[7]
pNM3810			For cloning QF-act-4 3'UTR in slot 5		[5]
pNM3811			For cloning QF2[QFDBD-linker-QFAD]-act-4 3'UTR in slot 5		[5]
pNM3813			For cloning lexA DB-linker-QFAD-act-4 3'UTR in slot 5		[5]
pNM3814			For cloning rTetR-linker-QFAD-act-4 3'UTR in slot 5		[5]
pNM4140			For cloning nls-mCherry into slot 5; use for slot 7		a gift from the Michael Nonet lab at Washington University in St. Louis (https://sites.wustl.edu/nonetlab/golden-gate-cloning-resources)
