# Supplementary material for: A versatile site-directed gene trap strategy to manipulate gene activity and control gene expression in Caenorhabditis elegans
Source: PLoS Genet. 2025 Jan 22;21(1):e1011541. doi: 10.1371/journal.pgen.1011541 (PMC11753634; doi:10.1371/journal.pgen.1011541)
Supplement: S4 Table — (XLSX) [file pgen.1011541.s011.xlsx]

## Sheet: Cloning
Oligo Name	Sequence	Notes
oHW605f	GATTTttGAATTCGCTCTTCgATGGGACCAAAGAAGAAGCGTAAG	cGAL(DBD) from NM3876 for slot5
oHW615r	CGTCGATCCAAGCTTGCTCTTCcCTTtgagacttttttcttggcgg	work with oHW605f to PCR cGAL-L-QFAD-tbb-2 UTR (1.4kb) for gibson ligation for slot5
oHW616f	GGTcccggGAAGTTCCTATACtatttgaaGAATAGGAACTTC	work with oHW617r for XmaI-r-FRT3 for slot7 (annealing)
oHW617r	CGTGAAGTTCCTATTCttcaaataGTATAGGAACTTCccggg	work with oHW616f for XmaI-r-FRT3 for slot7 (annealing)
oHW631f	ATTGCAAATCTAAATGTTTGgcctccctttaaacttgtagGTTTTAGAGCTAGAAATAGC	oHW631f, 20bp left of pMLS134 + 20bp gRNA for aex-2 intron + 20 bp right of pMLS134, test for single strand oligo for cloning with gRNA into pMLS134 (digest with SapI + CIP, then PCR purification) using Gilbson ligation
oHK007f	ATTTttGAATTCGCTCTTCgTGGAATCTTTGGCTTTGCCATCC	forward oligo to create 5' HA for cGAL gene trap repair template (aex-2 gRNA sequence: gcctccctttaaacttgtag)
oHK008r	CGATCCAAGCTTGCTCTTCTCGCtagaggaaaaacacaatacgc	reverse oligo to create 5' HA for cGAL gene trap repair template
oHK009f	ATTTttGAATTCGCTCTTCgACGcaagtttaaagggaggcaca	forward oligo to create 3' HA for cGAL gene trap repair template (aex-2 gRNA sequence: gcctccctttaaacttgtag)
oHK010r	CGATCCAAGCTTGCTCTTCcTACAAGAACAGCCGACGAAACAG	reverse oligo to create 3' HA for cGAL gene trap repair template (aex-2 gRNA sequence: gcctccctttaaacttgtag)
oHK076f	ATTTttGAATTCGCTCTTCgATGAGTAAAGGAGAAGAATTGTT	Forward oligo to clone GFP-tbb-2UTR into slot 5 plasmid; 20 bp overhang of pNM3469 + ATG + 20 bp overhang of GFP CDS; works w oHK077r; PCR w/ pNM3725 (product ~1.2kb)
oHK077r	CGATCCAAGCTTGCTCTTCtCTTtgagacttttttcttggcgg	Reverse oligo to clone GFP-tbb-2UTR into slot 5 plasmid; 20 bp overhang of pNM3469 + AAG + 20 bp overhang of tbb-2 UTR; works w oHK076f; PCR w/ pNM3725 (product ~1.2kb)
oHK078f	ATTTttGAATTCGCTCTTCgATGTCACGTCTAGATAAATCCAA	Forward oligo to clone tTA(tet OFF)-act-4UTR and rtetR(Tet On)-L-QF act-4 3'UTR into slot 5 plasmid; 20 bp overhang of pNM3469 + ATG + 20 bp overhang of tTA; works w oHK079r; PCR w/ pNM3823 (product ~1.8kb)
oHK079r	CGATCCAAGCTTGCTCTTCtCTTccgctcagtattggctcaat	Reverse oligo to clone tTA(tet OFF)-act-4UTR and rtetR(Tet On)-L-QF act-4 3'UTR into slot 5 plasmid; 20 bp overhang of pNM3469 + AAG + 20 bp overhang of act-4 UTR; works w oHK078f; PCR w/ pNM3823 (product ~1.8kb)
oHK083f	ATTTttGAATTCGCTCTTCgATGAACTCAACGGACATTATTGC	Forward oligo to clone aex-2 cDNA into slot 5 plasmid (pNM3469); 20 bp overhang of DR274 + ATG + 20 bp overhang of aex-2 cDNA; works with oHK084r (PCR product ~1.0kb)
oHK084r	CGATCCAAGCTTGCTCTTCcCTTCATATCACACCGTAAGGGGG	Reverse oligo to clone aex-2 cDNA into slot 5 plasmid (pNM3469); 20 bp overhang of DR274 + AAG + 20 bp overhang of aex-2 cDNA; works with oHK083f (PCR product ~1.0kb)
oHK089f	ATTGCAAATCTAAATGTTTGtcaagatctagattttaacaGTTTTAGAGCTAGAAATAGC	20bp left of pMLS134 + 20bp gRNA for inx-16 intron + 20bp right of pMLS134, use to create gRNA for cGAL gene trap at inx-16 intron
oHK094f	ATTTttGAATTCGCTCTTCgTGGctttattttttccaaaaaaa	Forward oligo to clone 5' HA for inx-16; 20 bp overhang of DR274 + TGG + 20 bp overhang of inx-16 gDNA; works with oHK095r; PCR product is ~600 bp
oHK095r	CGATCCAAGCTTGCTCTTCTCGCtaaaatctagatcttgaaaa	Reverse oligo to clone 5' HA for inx-16; 20 bp overhang of DR274 + CGC + 20 bp overhang of inx-16 gDNA; works with oHK094f; PCR product is ~600 bp
oHK096f	ATTTttGAATTCGCTCTTCgACGacatggccgagattttattc	Forward oligo to clone 3' HA for inx-16; 20 bp overhang of DR274 + ACG + 20 bp overhang of inx-16 gDNA; works with oHK097r; PCR product is ~600 bp
oHK097r	CGATCCAAGCTTGCTCTTCcTACtttgtcatagtgaaattata	Reverse oligo to clone 3' HA for inx-16; 20 bp overhang of DR274 + GTA + 20 bp overhang of inx-16 gDNA; works with oHK096f; PCR product is ~600 bp
oHK120f	GATTTttGAATTCGCTCTTCgGCGgctagcGAAGTTCCTATTC	Forward oligo to clone FRT-SA-FlexLinker-3StopCodons-SL2 in slot 4 plasmid: works w/ oHK121r
oHK121r	CGATCCAAGCTTGCTCTTCtCATTTTTgatgcgttgaagcagtttccc	Reverse oligo to clone FRT-SA-FlexLinker-3StopCodons-SL2 in slot 4 plasmid: works w/ oHK120f
oHK126f	ATTGCAAATCTAAATGTTTGacaccgcgactctgaagtggGTTTTAGAGCTAGAAATAGC	Forward oligo to clone gRNA for cGAL gene trap at unc-47 intron; 20 bp pMLS134 + 20 bp unc-47 intron + 20 bp pMLS134
oHK127f	GATTTttGAATTCGCTCTTCgTGGgaagacgacgacgacgcatt	Forward oligo for 5' HA for cGAL gene trap at unc-47 intron; DR274 overhang + TGG + unc-47 genomic DNA
oHK128r	CGATCCAAGCTTGCTCTTCTCGCtggtggccatgttcgtactg	Reverse oligo for 5' HA for cGAL gene trap at unc-47 intron; DR274 overhang + CGC + unc-47 genomic DNA
oHK129f	GATTTttGAATTCGCTCTTCgACGcttcagagtcgcggtgtattc	Forward oligo for 3' HA for cGAL gene trap at unc-47 intron; DR274 overhang + ACG + unc-47 genomic DNA; use w/ oHK132r for step 1, then oHK130r for overlapping PCR
oHK130r	CGATCCAAGCTTGCTCTTCcTACCTCGATAAGGAGCACCCCTGTC	Reverse oligo for 3' HA for cGAL gene trap at unc-47 intron; DR274 overhang + GTA + unc-47 genomic DNA; use w/ oHK131f for step 1, then oHK129f for overlapping PCR
oHK131f	CAATATCAGCTATTCAGGCAGC	Forward oligo to do site-directed mutagenesis of unc-47 exon which is part of 3' HA; use w/ oHK130r for step 1
oHK132r	GCTGCCTGAATAGCTGATATTG	Reverse oligo to do site-directed mutagenesis of unc-47 exon which is part of 3' HA; use w/ oHK129f for step 1
oHK135f	ATTGCAAATCTAAATGTTTGcacatacaacaccctaccccGTTTTAGAGCTAGAAATAGC	Forward oligo to clone inx-16 gRNA (after second exon); 20bp left of pMLS134 + 20bp gRNA for inx-16 intron + 20bp right of pMLS134, use to create gRNA for cGAL gene trap at inx-16 intron
oHK136f	GATTTttGAATTCGCTCTTCgTGGATTAAACTACGTAGTCACCACTTC	Forward oligo to clone 5' HA for inx-16; 20 bp overhang of DR274 + TGG + overhang of inx-16 gDNA; works with oHK137r; PCR product is ~500 bp
oHK137r	CGATCCAAGCTTGCTCTTCTCGCgtagggtgttgtatgtgagtttcggatc	Reverse oligo to clone 5' HA for inx-16; 20 bp overhang of DR274 + CGC + overhang of inx-16 gDNA; works with oHK136f; PCR product is ~500 bp
oHK138f	GATTTttGAATTCGCTCTTCgACGccctggtcatacttattccatactttac	Forward oligo to clone 3' HA for inx-16; 20 bp overhang of DR274 + ACG + overhang of inx-16 gDNA; works with oHK139r; PCR product is ~550 bp
oHK139r	CTGCTCTCGTCGATCCAAGCTTGCTCTTCcTACAGAACTGTAGAACAATGTTGAG	Reverse oligo to clone 3' HA for inx-16; 20 bp overhang of DR274 + GTA + overhang of inx-16 gDNA; works with oHK138f; PCR product is ~550 bp
oHK168f	gaagggctgcaggaattcgatttccttcagaagacgtgctttcctttttcttc	Forward oligo to clone Psnt-1 promoter with HisCl::SL2::FP co-injection marker
oHK169r	ccaatttgctagttgggctttgCATggtgactgaaagtttgattgataaatg	Reverse oligo to clone Psnt-1 promoter with HisCl::SL2::FP co-injection marker
oHK170f	catttatcaatcaaactttcagtcaccATGcaaagcccaactagcaaattgg	Forward oligo to PCR HisCl::SL2::FP vector
oHK171r	gaagaaaaaggaaagcacgtcttctgaaggaaatcgaattcctgcagcccttc	Reverse oligo to PCR HisCl::SL2::FP vector
oXH001f	GATTTttGAATTCGCTCTTCgATGcaaagcccaactagcaaattg	Forward oligo to clone HisCl into slot 5 entry vector; 21 bp overhang of DR274 + ATG + 21 bp overhang of HisCl; works with oXH002r
oXH002r	CGATCCAAGCTTGCTCTTCcCTTtaggaacgttgtccaatagac	Reverse oligo to clone HisCl into slot 5 entry vector; 20 bp overhang of DR274 + AAG + 21 bp overhang of HisCl; works with oXH001f
oXH003f	TGATTTttGAATTCGCTCTTCgATGCCACCAAAACGCAAGA	Forward oligo to clone QF act-4 3'UTR into slot 5; 22 bp overhang of DR274 + ATG + 19 bp overhang of QF; works with oXH007r
oXH004f	TGATTTttGAATTCGCTCTTCgATGCCGCCTAAACGCAAGACACTCA	Forward oligo to clone QF2 act-4 3'UTR into slot 5; 22 bp overhang of DR274 + ATG + 25 bp overhang of QF2; works with oXH007r
oXH005f	TGATTTttGAATTCGCTCTTCgATGAAGGCCCTCACCGCC	Forward oligo to clone lexA-L-QF act-4 3'UTR into slot 5; 22 bp overhang of DR274 + ATG + 18 bp overhang of lexA-L-QF; works with oXH007r
oXH007r	CGATCCAAGCTTGCTCTTCcCTTccgctcagtattggctcaat	Reverse oligo for cloning RMCE gene traps, works with oXH003f-oXH005f.

## Sheet: Genotyping
Oligo Name	Sequence	Notes
oHK001f	GAACATCGCACTTGTCACCT	Forward primer for genotyping aex-2/cGAL gene trap after SEC removal, sgRNA1 in the intron
oHK002r	AGTGATACTCCAAGACAGCTTCC	Reverse primer for genotyping aex-2/cGAL gene trap after SEC removal, sgRNA1 in the intron
oHK003f	GAGCAAGCCTGCGACATCTG	Forward primer for sequencing aex-2/cGAL gene trap after SEC removal
oHK004r	AGTAACGGCACTCGGAGTTG	Reverse primer for sequencing aex-2/cGAL gene trap after SEC removal
oHK005f	CCTCCATCGAGTACACCGAC	Forward primer for sequencing aex-2/cGAL gene trap after SEC removal
oHK006r	TGCTCATAGGTGTTGATGTCG	Reverse primer for sequencing aex-2/cGAL gene trap after SEC removal
oHK018f	ACGGAAGATAAGCCTAGACAG	Forward primer for genotyping aex-2 gene trap knock-in after SEC excision
oHK090f	GAGACGCCACCTACGGAAAG	Forward oligo to genotype mutants containing GFP-C1; works with reverse primers outside of GFP-C1 sequence
oHK091r	CTTTCCGTAGGTGGCGTCTC	Reverse oligo to genotype mutants containing GFP-C1; works with forward primers outside of GFP-C1 sequence
oHK092f	CTCCGTAACAACGCCAAGTC	Forward oligo to genotype mutants containing tet-OFF; works with reverse primers outside of tet-OFF sequence
oHK093r	GACTTGGCGTTGTTACGGAG	Reverse oligo to genotype mutants containing tet-OFF; works with forward primers outside of tet-OFF sequence
oHK124f	atagagtgtgtgggttgtagag	Forward oligo to genotype cGAL gene trap at inx-16 intron mutants
oHK125r	AGCTTGGATTACCAGGAGGAATG	Reverse oligo to genotype cGAL gene trap at inx-16 intron mutants
oHK133f	accaatccatcagtggaaccag	Forward oligo to genotype cGAL gene trap at unc-47 intron mutants
oHK134r	ACAACTCTGTAGAAGGTCTGC	Reverse oligo to genotype cGAL gene trap at unc-47 intron mutants
oHK140f	tgactcacacttcaacgtctc	Forward oligo to genotype cGAL gene trap at inx-16 intron mutants (using gRNA located after second exon of inx-16)
oHK141r	GCTGTCAAATCGTCTCCAAAC	Reverse oligo to genotype cGAL gene trap at inx-16 intron mutants (using gRNA located after second exon of inx-16)
oXH050f	ACCGGAAACCAAAGGACGAGAG	Forward oligo to genotype single-copy 11xUAS;;GFP or 11xUAS::mScarlet on the RMCR landing site jsSi1691 on LG II
oXH051r	ACGCCCAGGAGAACACGTTAG	Revserse oligo to genotype single-copy 11xUAS;;GFP or 11xUAS::mScarlet on the RMCR landing site jsSi1691 on LG II

## Sheet: Sequencing
Oligo Name	Sequence	Notes
oHW579f	gttggaacctcttacgtgcc	oHW579f = NMoligo 5008 fwd sequencing primer for entry slot vector to ~80 upstream of SapI site
oHW580r	AGTTACGCTGGAGTCTGAGG	oHW580r rev seq primer for entry slot vector, ~85bp downstream of SapI site
