# Supplementary material for: A versatile site-directed gene trap strategy to manipulate gene activity and control gene expression in Caenorhabditis elegans
Source: PLoS Genet. 2025 Jan 22;21(1):e1011541. doi: 10.1371/journal.pgen.1011541 (PMC11753634; doi:10.1371/journal.pgen.1011541)
Supplement: S1 Data — (XLSX) [file pgen.1011541.s012.xlsx]

## Sheet: Fig 2B
wild type	aex-2(sa3)	aex-2(tan74)	aex-2(tan75)	aex-2(sa3)/+	aex-2(tan75)/+	aex-2(sa3)/aex-2(tan75)
100	9	0	0	54	72	9
100	18	9	9	100	90	0
100	9	9	0	90	100	0
81	9	0	0	100	63	9
100	0	9	0	81	91	9
90	9	9	9	100	100	9
100	9	0	0	90	72	0
100	0	0	9	100	63	0
100	0	9	9	81	100	0
100	12	9	9	100	81	9

## Sheet: Fig 2C
aex-2(sa3)	aex-2(sa3); tanSi67	aex-2(tan75)	aex-2(tan75); tanSi67
9	0	0	100
18	0	9	100
9	9	0	100
9	0	0	100
0	18	0	100
9	0	9	100
9	0	0	100
0	0	9	100
0	0	9	100
12	0	9	100

## Sheet: Fig 2D
syIs371/+; aex-2(tan75)/+, -Histamine	syIs371/+; aex-2(tan75)/+, +Histamine	syIs371/+; aex-2(sa3)/+, +Histame	syIs371/+; +Histamine
81	0	100	100
81	9	100	90
100	9	100	100
63	9	90	100
90	9	100	100
63	9	100	100
90	9	90	100
100	9	100	90
100	9	100	100
81	9	100	100

## Sheet: Fig 3C
wild type	unc-47(n2409)	unc-47(tan93)
100	18	9
100	9	18
100	27	9
81	18	18
100	18	9
90	9	18
100	27	18
100	18	9
100	27	18
100	18	27

## Sheet: Fig 3D
wild type	inx-16(ox144)	inx-16(tan99)	inx-16(tan174)
100	18	0	9
100	18	9	0
100	0	0	9
81	18	18	18
100	0	27	0
90	63	81	9
100	9	0	0
100	90	0	9
100	0	9	0
100	9	9	0

## Sheet: Fig 4B
wild type	unc-47(tan93[cGAL GT])	unc-47(tan149[QF GT])	unc-47(tan157[QF2 GT])	unc-47(tan179[LexA GT])	unc-47(tan147[Tet-Off GT])	unc-47(tan196[Tet-On GT])
100	9	9	9	9	18	18
100	18	18	9	18	18	0
100	9	9	9	18	18	9
100	18	18	9	9	18	18
100	9	9	9	9	18	9
100	18	9	9	18	27	18
100	18	18	9	18	27	9
90	9	9	0	9	18	18
100	18	9	9	18	18	9
90	27	9	9	9	18	9

## Sheet: S3 Fig
wild type	aex-2(sa3)	aex-2(sa3); syEx1444	aex-2(tan75)	aex-2(tan75); syEx1444
100	9	0	0	36
100	18	0	9	100
100	9	9	0	72
81	9	0	0	100
100	0	18	0	90
90	9	18	9	45
100	9	9	0	100
100	0	0	9	9
100	0	9	9	81
100	12	9	9	90
